# Supplementary material for: Repositioning of Quinazolinedione-Based Compounds on Soluble Epoxide Hydrolase (sEH) through 3D Structure-Based Pharmacophore Model-Driven Investigation
Source: Molecules. 2022 Jun 16;27(12):3866. doi: 10.3390/molecules27123866 (PMC9228872; doi:10.3390/molecules27123866)
Supplement: Supplementary file 1 [file molecules-27-03866-s001.zip]

Archive with 1 entries (1 files):
- molecules-1740714-supplementary.pdf
